# Supplementary material for: Simultaneous improvement and genetic dissection of drought and submergence tolerances in rice (Oryza sativa L.) by selective introgression
Source: Front Plant Sci. 2023 Apr 18;14:1134450. doi: 10.3389/fpls.2023.1134450 (PMC10172858; doi:10.3389/fpls.2023.1134450)
Supplement: Supplementary file 1 [file Table_1.xlsx]

## Sheet: S1
TABLE S1 | Summary results for screening of nine BC2F2 populations derived from two Xian (indica) recipients (IR64 and Teqing) and seven donors for drought and submergence tolerance (DT and ST) and their donor introgression patterns of the resultant ST and ST/DT introgression lines (ILs).
Code	Selection1	Recipient	Donor2	Origin	N3	N1	SIDT (%)	N2	SIST (%)	F(B)4	F(H)	F(I)	GO5
A	DT/ST	IR64	STYH (Xian)	Myanmar	416	46	11.0577	26	56.5217	0.167	0.075	0.203	0.5
B	DT/ST	IR64	BR24 (Xian)	India	416	41	9.85577	16	39.0244	0.135	0.053	0.162	0.6
C	DT/ST	IR64	Type3 (Geng)	India	416	38	9.13462	20	52.6316	0.245	0.106	0.298	0.5
D	DT/ST	IR64	Cis (Xian)	Indonesia	416	13	3.125	11	84.6154	0.178	0.044	0.2	0.8
E	DT/ST	Teqing	BR24 (Xian)	Bangladesh	416	19	4.56731	8	42.1053	0.136	0.055	0.164	0.529
F	DT/ST	Teqing	Binam (Basmati)	Iran	416	27	6.49038	11	40.7407	0.219	0.055	0.257	0.688
G	DT/ST	Teqing	OM1723 (Xian)	Vietnam	208	13	6.25	9	69.2308	0.119	0.039	0.139	0.714
H	DT/ST	IR64	FR13A (Xian)	India	416	31	7.45192	13	41.9355	0.179	0.08	0.219	0.364
I	DT/ST	Teqing	FR13A (Xian)	India	416	32	7.69231	10	31.25	0.128	0.049	0.153	0.292
	r = 0.716	Mean			3536	260	7.29167	124	50.895	0.167333	0.0617778	0.199444	0.554111
1 Drought/submergence tolerance (DT/ST) indicated the selection was practiced for drought tolerance first, and then the selected DT BC2F3 lines were evaluated for selecting submergence tolerance (ST) twice.
2 STYH and Cis are breviations of accession names, Shwe-Thwe-Yin-Hye and Cisanggarun.
3 N, N1, and N2 were the original unselected BC2 population size, the numbers of selected plants in the first round selection for DT, and the numbers of introgression lines surviving two rounds of screening for ST in the replicated progeny testing.
4 F(B), F(H) and F(I) are the frequencies of the donor homozygote, heterozygote and donor introgression estimated from all segregating markers across the genome in all BC2F2 plants selected under drought stress from each of the BC2 populations.
5 GO represents genetic overlap (the percentage of the shared QTLs for DT and ST over the total number of DT and ST QTLs identified), respectively.
