# Supplementary material for: Simultaneous improvement and genetic dissection of drought and submergence tolerances in rice (Oryza sativa L.) by selective introgression
Source: Front Plant Sci. 2023 Apr 18;14:1134450. doi: 10.3389/fpls.2023.1134450 (PMC10172858; doi:10.3389/fpls.2023.1134450)
Supplement: Supplementary file 2 [file Table_2.xlsx]

## Sheet: Table S2a
TABLE S2a | Genomic QTLs associated with drought and submengence tolerances (DT and ST) identified in the introgression lines from population IR64/STYH by selective introgression.
Chromosome	Marker	Bin	DT (n = 46)					ST (n = 26)					Conditional Z tests		ST-QTL (Wang et al., 2015)	DT-gene
			F(B)	F(H)	F(donor)	χ² 2	P	F(B)	F(H)	F(I)	χ² 2	P1	Z	P
2	RM450	2.9	0.421053	0	0.421053	42.7328	2.62822e-10									OsMIZ1 (LOC_Os02g47980)
2	RM207	2.11	0.6	0	0.6	99.1385	1.48363e-22	0.5	0	0.5	21.4974	1.07369e-05	3.01115	0.0013013	A	RWC3 (LOC_Os02g57720)
4	RM335	4.2						0.136364	0.318182	0.295455	18.7818	4.17406e-05
5	RM122	5.1	0.473684	0.0526316	0.5	54.8785	6.05684e-13									bip130 (LOC_Os05g02260)
5	RM509	5.3	0.9	0	0.9	239.446	5.05706e-53	0.961538	0	0.961538	117.994	1.19393e-26	9.45613	0		OsDREB2B (LOC_Os05g27930)
6	RM190	6.1	0.578947	0.210526	0.684211	90.668	1.02485e-20	0.538462	0.153846	0.615385	30.593	1.13705e-07	3.9059	4.69377e-05		OsSIK1 (LOC_Os06g03970)
6	RM527	6.4	0.611111	0.111111	0.666667	93.0427	3.12606e-21	0.48	0.24	0.6	31.2768	8.07803e-08	3.75514	8.66237e-05	A
6	RM103	6.6	0.3	0.05	0.325	19.6	2.77258e-05	0.307692	0.192308	0.403846	10.1355	0.00314835	2.54384	0.00548199		ONAC095 (LOC_Os06g51070)
7	RM336	7.4	0.315789	0	0.315789	22.2632	7.32127e-06									HDA704 (LOC_Os07g06980)
8	RM408	8.1	0.7	0.1	0.75	139.385	2.70387e-31	0.5	0.307692	0.653846	47.0112	3.09471e-11				OsPUB15 (LOC_Os08g01900)
9	RM201	9.6	0.315789	0.315789	0.473684	29.6478	1.82405e-07	0.192308	0.346154	0.365385	28.6029	3.07567e-07	2.15899	0.0154254		OsITPK6 (LOC_Os09g34300)
10	RM171	10.5	0.65	0	0.65	118.215	1.06863e-26	0.653846	0.0769231	0.692308	45.0968	8.05992e-11	4.2823	9.24876e-06		OsSFR6 (LOC_Os10g35560)
12	RM313	12.4						0.269231	0.192308	0.365385	8.05083	0.00892798			E/F
Mean			7.05	0.533307	0.076369			3.2027e-06	0.453944	0.182741
Overlap%								50
1 P is the probability associated to chi-square tests on genotypic deviation from the Mendelian expectations at single marker QTL.

## Sheet: Table S2b
TABLE S2b | Genomic QTLs associated with drought and submengence tolerances (DT and ST) identified in the introgression lines from population IR64/BR24 by selective introgression
Chromosome	Marker	Bin	DT (n = 41)					ST (n = 25)					Conditional Z tests		ST-QTL (Wang et al., 2015)	DT-gene
			F(B)	F(H)	F(I)	χ² 2	P	F(B)	F(H)	F(I)	χ² 2	P	Z	P
1	RM86	1.3	0.133333	0.2	0.233333	13.0125	0.00074704	0.1875	0.25	0.3125	13.2692	0.000657053	1.84508	0.0325131
2	RM211	2.2	0.548387	0	0.548387	45.8426	5.55111e-11	0.5625	0	0.5625	25.2716	1.62676e-06	2.82262	0.00238166	D	OsCNX6 (LOC_Os02g04740)
3	RM411	3.7	0.275	0.15	0.35	31.8769	5.9839e-08	0.3125	0.1875	0.40625	11.1134	0.00193076	2.12696	0.0167117
3	RM186	3.8	0.195122	0.0243902	0.207317	14.9099	0.000289279									OsLOX3 (LOC_Os03g49260)
6	RM527	6.4	0.195122	0.268293	0.329268	22.1144	7.8864e-06	0.1875	0.25	0.3125	13.2692	0.000657053	1.66057	0.0483999	A
7	RM351	7.4	0.35	0.075	0.3875	56.4769	2.72372e-13	0.5	0.0625	0.53125	18.5804	4.61617e-05	2.72312	0.00323344		ZFP245 (LOC_Os07g39970)
7	RM248	7.6	0.341463	0.097561	0.390244	54.4897	7.35675e-13	0.375	0.125	0.4375	10.3098	0.00288559	2.23969	0.0125554	B/C	OsALDH22A1 (LOC_Os07g48920)
8	RM210	8.5	0.219512	0.219512	0.329268	22.2946	7.20722e-06	0.1875	0.3125	0.34375	22.5739	6.2677e-06	1.82663	0.0338779		OsOPR7LOC_Os08g35740
9	RM566	9.4	0.375	0	0.375	69.2308	4.63126e-16									OsSAP (LOC_Os09g25760)
9	RM215	9.7	0.243902	0.0487805	0.268293	24.0507	2.99527e-06									OsDREB1A (LOC_Os09g35030)
10	RM271	10.4	0.317073	0	0.317073	48.4859	1.48042e-11	0.375	0	0.375	8.36371	0.00763507	2.01243	0.0220873		DCA1 (LOC_Os10g31850)
11	RM286	11.1	0.243902	0.0243902	0.256098	25.2364	1.6556e-06									OsCIPK15 (LOC_Os11g02240)
11	RM206	11.6	0.439024	0.243902	0.560976	110.024	6.41915e-25	0.3125	0.3125	0.46875	27.8261	4.53524e-07	2.35875	0.00916836
12	RM519	12.4						0.5	0.125	0.5625	21.1175	1.29823e-05
12	RM309	12.4	0.439024	0.097561	0.487805	99.3977	1.30324e-22									RSOsPR10 (LOC_Os12g36830)
Mean			0.308276	0.103528	0.36004			0.35	0.1625	0.43125
Overlap%								60
1 P is the probability associated to chi-square tests on genotypic deviation from the Mendelian expectations at single marker QTL.

## Sheet: Table S2c
TABLE S2c | Genomic loci associated with drought and submengence tolerances (DT and ST) identified in the introgression lines from population IR64/Type3 by selective introgression
Chromosome	Marker	Bin	DT (n = 38)					ST (n = 20)					Conditional Z tests		ST-QTL (Wang et al., 2015)	DT-gene
			F(B)	F(H)	F(I)	χ² 2	P	F(B)	F(H)	F(I)	χ² 2	P	Z	P
1	RM1	1.3	0.789474	0.105263	0.842105	344.834	6.59503e-76	0.65	0.1	0.7	18.3026	5.30401e-05	5.6092	1.0163e-08	C	SNAC3 (LOC_Os01g09550)
1	RM81A	1.5	0.631579	0.236842	0.75	222.389	2.55791e-49	0.45	0.45	0.675	35.0463	1.22675e-08	4.55484	2.62125e-06		OsHSP17.0 (LOC_Os01g04380)
1	RM5	1.7	0.552632	0.0263158	0.565789	156.186	6.07519e-35									OCPI1LOC_Os01g42860
1	RM246	1.8	0.388889	0.194444	0.486111	69.6923	3.67686e-16	0.526316	0.105263	0.578947	8.4421	0.00734161	3.3846	0.000356415		OsNAC14 (LOC_Os01g48446)
2	RM279	2.2	0.756757	0.027027	0.77027	304.372	4.03087e-67									OsDHSRP1 (LOC_Os02g05692)
2	RM555	2.3	0.810811	0.0810811	0.851351	354.667	4.82983e-78	0.736842	0.105263	0.789474	25.8212	1.23584e-06	6.48445	4.45292e-11		OsbZIP16 (LOC_Os02g09830)
2	RM324	2.5	0.289474	0.0789474	0.328947	33.498	2.66058e-08									OsCBL8LOC_Os02g18930
2	RM208	2.11	0.657895	0.0526316	0.684211	229.919	5.92499e-51	0.55	0.05	0.575	10.0962	0.0032107	3.61447	0.000150483		RWC3 (LOC_Os02g57720)
3	RM231	3.2	0.763158	0.0789474	0.802632	319.166	2.47147e-70	0.6	0.15	0.675	15.5591	0.000209102	4.95538	3.60945e-07	G	OsCYP96B4 (LOC_Os03g04680)
3	RM156	3.7	0.184211	0.394737	0.381579	38.2915	2.42146e-09	0.15	0.4	0.35	18.2658	5.40263e-05	2.10525	0.0176347		OsDRZ1 (LOC_Os03g32220)
3	RM504	3.8	0.382353	0	0.382353	61.4932	2.21763e-14									OsLOX3 (LOC_Os03g49260)
3	RM293	3.9	0.736842	0	0.736842	295.344	3.67966e-65									OsSAPK8 (LOC_Os03g55600)
3	RM85	3.11						0.7	0.1	0.75	23.1195	4.77137e-06
4	RM307	4.1	0.526316	0	0.526316	140.915	1.25797e-31									RERJ1 (LOC_Os04g23550)
4	RM471	4.3	0.684211	0.0789474	0.723684	251.15	1.45373e-55	0.55	0.1	0.6	10.3557	0.00282005	3.92052	4.41785e-05		OsAFB2 (LOC_Os04g32460)
4	RM349	4.7	0.736842	0.0789474	0.776316	295.587	3.25881e-65	0.65	0.1	0.7	18.3026	5.30401e-05	4.9083	4.59341e-07		OsJAZ1 (LOC_Os04g55920)
5	RM509	5.3	0.868421	0.105263	0.921053	423.927	4.40925e-93									OsDREB2B (LOC_Os05g27930)
6	RM276	6.3	0.789474	0.0263158	0.802632	342.745	1.87436e-75	0.7	0.05	0.725	22.3977	6.84483e-06	5.32245	5.11908e-08		OsTCP19 (LOC_Os06g12230)
6	RM527	6.4	0.342105	0.0789474	0.381579	50.7287	4.82351e-12
6	RM528	6.5						0.3	0.35	0.475	14.2352	0.000405358
6	RM340	6.6	0.324324	0.243243	0.445946	51.2994	3.6262e-12									OsDIRP1 (LOC_Os06g47270)
7	RM432	7.3	0.684211	0	0.684211	251.296	1.35156e-55	0.6	0	0.6	10.7388	0.00232845	3.77162	8.10962e-05
7	RM172	7.6	0.736842	0.0263158	0.75	294.939	4.50527e-65	0.65	0.05	0.675	17.735	7.04475e-05	4.55484	2.62125e-06		OsAPX2 (LOC_Os07g49400)
8	RM126	8.3	0.815789	0.0789474	0.855263	369.045	3.64727e-81	0.75	0.15	0.825	30.4718	1.20809e-07	6.85148	3.65441e-12
8	RM223	8.4	0.342105	0.157895	0.421053	52.4291	2.06122e-12									GF14c (LOC_Os08g33370)
8	RM264	8.6	0.315789	0	0.315789	44.5263	1.07202e-10
10	RM271	10.4	0.368421	0.157895	0.447368	62.5992	1.27564e-14									DCA1 (LOC_Os10g31850)
11	RM206	11.6	0.5	0.184211	0.592105	128.98	4.91328e-29	0.45	0.25	0.575	11.0966	0.00194707	3.41873	0.000314574	G/J/K
Mean			0.576112	0.0958909	0.624058			0.563322	0.156908	0.641776
Overlap%								50
1 P is the probability associated to chi-square tests on genotypic deviation from the Mendelian expectations at single marker QTL.

## Sheet: Table S2d
TABLE S2d | Genomic QTLs associated with drought and submengence tolerances (DT and ST) identified in the introgression lines from population IR64/Cis by selective introgression
Chromosome	Marker	Bin	DT (n = 13)					ST (n = 11)					ST-QTL (Wang et al., 2015)	DT-gene
			F(B)	F(H)	F(I)	χ² 2	P	F(B)	F(H)	F(I)	χ² 2	P
2	RM145	2.4	0.5	0	0.5	11.6133	0.00150375	0.545455	0	0.545455	10.3074	0.00288906
2	RM207	2.11	0.625	0	0.625	22.0044	8.33254e-06	0.636364	0	0.636364	15.8951	0.000176761	A/H/J	RWC3(LOC_Os02g57720)
3	RM545	3.3	0.625	0.0625	0.65625	22.5412	6.37114e-06	0.636364	0	0.636364	15.8951	0.000176761		OsAP25 (LOC_Os03g08790)
3	RM514	3.10	0.642857	0.0714286	0.678571	21.5964	1.02183e-05	0.7	0.1	0.75	20.315	1.93925e-05		OsLOGL5 (LOC_Os03g64070)
4	RM280	4.7	0.375	0.1875	0.46875	13.3609	0.000627602	0.363636	0.181818	0.454545	8.35731	0.00765955		AM1 (LOC_Os04g58620)
6	RM225	6.2	0.0625	0.25	0.1875	16.7988	0.000112499							OsDREB1D (LOC_Os06g06970)
7	RM234	7.5	0.375	0.25	0.5	22.2598	7.33375e-06	0.181818	0.272727	0.318182	13.8445	0.000492797	A/C/G/J	SAPK2 (LOC_Os07g42940)
9	RM296	9.1	0.5625	0.0625	0.59375	16.7535	0.000115079	0.636364	0	0.636364	15.8951	0.000176761
10	RM228	10.6	0.25	0.3125	0.40625	29.0657	2.44022e-07	0.181818	0.363636	0.363636	27.022	6.77982e-07	A/D/E/G/J/K/L	OsGGT (LOC_Os10g40640)
11	RM202	11.3						0.454545	0	0.454545	5.97472	0.0252102	D/F/I
Mean			0.446429	0.132937	0.512897			0.481818	0.10202	0.532828
Overlap%							80
1 P is the probability associated to chi-square tests on genotypic deviation from the Mendelian expectations at single marker QTL.
Because virtually all drought selected BC2F2 plants of this population showed significantly mproved ST, and thus all DT QTLs showing over-introgression in the ST lines were considered to be ST QTLs.

## Sheet: Table S2e
TABLE S2e | Genomic QTLs associated with drought and submengence tolerances (DT and ST) identified in the introgression lines from population Teqing/BR24 by selective introgression
Chromosome	Marker	Bin	DT (n = 19)					ST (n = 8)						Conditional Z tests		ST-QTL (Wang et al., 2015)	DT-gene
			F(B)	F(H)	F(I)	χ² 2	P	AG	F(B)	F(H)	F(I)	χ² 2	P	Z	P
1	RM200	1.1	0.736842	0	0.736842	147.672	4.28932e-33		0.75	0	0.75	64.6154	4.65498e-15	4.29854	8.59625e-06	F/H/I/J
1	RM449	1.6	0.315789	0	0.315789	22.2632	7.32127e-06		0.375	0	0.375	13.8462	0.000492398	2.03607	0.0208716		OsCUL1-1 (LOC_Os01g27150)
2	RM526	2.8	0.315789	0	0.315789	22.2632	7.32127e-06										OsBIERF3 (LOC_Os02g43790)
2	RM208	2.11	0.210526	0.263158	0.342105	11.4777	0.00160921										RWC3 (LOC_Os02g57720)
3	RM22	3.2	0.315789	0.105263	0.368421	20.8381	1.49294e-05	2	0.25	0	0.25		7.03356e-06	1.308	0.0954358		DSM2 (LOC_Os03g03370)
3	RM114	3.10						1	0	0.5	0.25		7.03356e-06
5	RM87	5.6	0.315789	0.0526316	0.342105	21.0648	1.33294e-05		0.375	0	0.375	13.8462	0.000492398	1.99493	0.023025	B/C/H/J/K
6	RM225	6.2						1	0	0.5	0.25		7.03356e-06
6	RM276	6.3	0.473684	0.157895	0.552632	56.1741	3.16899e-13		0.625	0.125	0.6875	43.6154	1.69048e-10	3.48962	0.000241858		OsTCP19 (LOC_Os06g12230)
6	RM528	6.5	0.736842	0.105263	0.789474	148.32	3.1026e-33		0.875	0	0.875	90.1538	1.32529e-20	5.41678	3.03406e-08		OsVP1 (LOC_Os06g43660)
9	RM434	9.5	0.526316	0.105263	0.578947	70.0688	3.04592e-16		0.5	0.25	0.625	28.6154	3.05646e-07	3.19483	0.000699568		OsGL1-1 (LOC_Os09g25850)
10	RM467	10.3							0.375	0	0.375		3.12603e-08			F/J	OsJAZ13 (LOC_Os10g25230)
10	RM258	10.5	0.421053	0	0.421053	42.7328	2.62822e-10	2	0.25	0	0.25		7.03356e-06	1.27793	0.100637	E/F
10	RM228	10.6	0.736842	0.105263	0.789474	148.32	3.1026e-33		0.75	0.125	0.8125	65.1538	3.55625e-15	5.02987	2.45407e-07	A/D/E/G/J/K/L	OsGGT (LOC_Os10g40640)
11	RM286	11.1	0.263158	0.105263	0.315789	13.0648	0.000727762		0.375	0.125	0.4375	13.4615	0.000596807	2.37542	0.00876459	A/C/I/K	OsCIPK15 (LOC_Os11g02240)
11	RM187	11.5	0.421053	0	0.421053	42.7328	2.62822e-10		0.375	0	0.375	13.8462	0.000492398	1.9169	0.0276255
Mean			0.445344	0.0769231	0.483806				0.419643	0.116071	0.477679
Genetic overlap% between DT loci and ST loci								52.9412
1 P is the probability associated to chi-square tests on genotypic deviation from the Mendelian expectations at single marker QTL or with the multi-independence tests for association groups (AG), respectively.

## Sheet: Table S2f
TABLE S2f | Genomic QTLs associated with drought and submengence tolerances (DT and ST) identified in the introgression lines from population Teqing/Binam by selective introgression
Chromosome	Marker	Bin	DT (n = 27)					ST (n = 11)						Conditional Z tests		ST-QTL (Wang et al., 2015)	DT-gene
			F(B)	F(H)	F(I)	χ² 2	P	AG	F(B)	F(H)	F(I)	χ² 2	P	Z	P
1	RM1	1.3	0.518519	0	0.518519	96.8519	4.65433e-22	3	0.363636	0	0.363636	17.7552	9.56008e-24	2.2425	0.0124646		SNAC3 (LOC_Os01g09550)
1	RM259	1.4	0.222222	0.296296	0.37037	21	1.37682e-05	7	0.272727	0	0.272727		2.12237e-08				OsNLP3 (LOC_Os01g13540)
1	RM23	1.5	0.481481	0	0.481481	82.0826	7.49817e-19	1	0.636364	0	0.636364	62.0629	2.38306e-26	3.92437	4.34784e-05	B/J	PSL1 (LOC_Os01g19170)
1	RM306	1.7	0.259259	0.0740741	0.296296	17.9915	6.19692e-05
1	RM212	1.10						4	0.272727	0	0.272727		2.12237e-08				OsERF3 (LOC_Os01g58420)
1	RM14	1.13						7	0.272727	0	0.272727		2.12237e-08
2	RM8	2.3	0.5	0	0.5	86	1.05757e-19	1	0.636364	0	0.636364	62.0629	2.38306e-26	3.92168	4.39672e-05	C/J/L/H/I
2	RM262	2.5	0.555556	0	0.555556	112.897	1.52617e-25	2	0.454545	0	0.454545	29.3916	4.19233e-13	2.81865	0.00241129		SAPK6 (LOC_Os02g34600)
2	RM6	2.9	0.555556	0	0.555556	112.897	1.52617e-25	2	0.454545	0	0.454545	29.3916	4.19233e-13	2.81865	0.00241129	J	OsNMCP1 (LOC_Os02g48010)
2	RM213	2.11	0.62963	0.111111	0.685185	149.16	2.03886e-33		0.454545	0.181818	0.545455	30.0629	1.48213e-07	3.61879	0.000147991		OsGR2 (LOC_Os02g56850)
3	RM569	3.2	0.407407	0.0740741	0.444444	54.8234	6.22627e-13		0.636364	0.0909091	0.681818	62.007	1.71523e-14	4.22798	1.17901e-05		ONAC022 (LOC_Os03g04070)
3	RM203	3.8	0.518519	0	0.518519	96.8519	4.65433e-22	3	0.363636	0	0.363636	17.7552	9.56008e-24	2.2425	0.0124646		OsLOX3 (LOC_Os03g49260)
4	RM 261	4.2	0.518519	0.037037	0.537037	96.0085	7.09543e-22	3	0.363636	0	0.363636	17.7552	9.56008e-24	2.24713	0.0123158	C/E/J/K/F/H
4	RM241	4.5						6	0.181818	0	0.181818		4.77533e-06
4	RM348	4.7						1	0.636364	0	0.636364	62.0629	2.38306e-26			J/L
4	RM349	4.7	0.884615	0.0384615	0.903846	300.036	3.52443e-66		1	0	1	165	7.40756e-37	10.3476	0		OsJAZ1 (LOC_Os04g55920)
5	RM437	5.3	0.296296	0.037037	0.314815	25.9915	1.135e-06		0.363636	0	0.363636	17.7552	6.97377e-05	2.41253	0.00792117	C/D/E/G/K/H	OsTIR1 (LOC_Os05g05800)
6	RM3	6.4	0.37037	0	0.37037	45.433	6.81254e-11		0.363636	0	0.363636	17.7552	6.97377e-05	2.32029	0.0101625
7	RM180	7.2	0.518519	0	0.518519	96.8519	4.65433e-22	3	0.363636	0	0.363636	17.7552	9.56008e-24	2.2425	0.0124646
7	RM248	7.6	0.666667	0	0.666667	168.692	1.16923e-37		0.727273	0	0.727273	83.0979	4.51325e-19	4.75379	9.98184e-07	B/C/H/J/K	OsALDH22A1 (LOC_Os07g48920)
7	RM182	7.4	0.222222	0	0.222222	14.4359	0.000366653	5	0.181818	0	0.181818		4.77533e-06	1.34757	0.0888978
8	RM407	8.1						5	0.181818	0	0.181818		4.77533e-06			B/C/E/H/J
8	RM281		0.592593	0	0.592593	130.219	2.64358e-29		0.545455	0	0.545455	44.1608	1.28696e-10	3.4206	0.000312413		OsHsfB2b (LOC_Os08g43334)
8	RM264	8.6	0.62963	0.037037	0.648148	148.248	3.21629e-33		0.727273	0	0.727273	83.0979	4.51325e-19	4.69264	1.34854e-06	H/I
9	RM215	9.7	0.518519	0	0.518519	96.8519	4.65433e-22	3	0.363636	0	0.363636	17.7552	9.56008e-24	2.2425	0.0124646	D/F/H	OsPSY3 (LOC_Os09g38320)
9	RM242	9.6	0.259259	0.407407	0.462963	41.5812	4.67442e-10		0.363636	0.363636	0.545455	24.9161	1.94317e-06	3.3707	0.000374889		Os9BGlu31 (LOC_Os09g33680)
10	RM239	10.2	0.592593	0.037037	0.611111	129.558	3.67892e-29		0.636364	0.0909091	0.681818	62.007	1.71523e-14	4.30955	8.17922e-06
11	RM332	11.2						6	0.181818	0	0.181818		4.77533e-06			B/D/H/I
11	RM202	11.3	0.666667	0	0.666667	168.692	1.16923e-37		0.636364	0	0.636364	62.0629	1.66792e-14	4.15957	1.59425e-05	D/F/I	OsNIN-like4 (LOC_Os11g16290)
11	RM206	11.6	0.222222	0.111111	0.277778	11.7692	0.00139096	4	0.272727	0	0.272727		2.12237e-08	1.87621	0.0303134	G/J/K
12	RM313	12.4	0.518519	0	0.518519	96.8519	4.65433e-22	3	0.363636	0	0.363636	17.7552	9.56008e-24	2.2425	0.0124646	E/F
Mean			0.485014	0.0504274	0.510228				0.442424	0.0242424	0.454545
Overlap%								68.75
1 P is the probability associated to chi-square tests on genotypic deviation from the Mendelian expectations at single marker QTL or with the multi-independence tests for association groups (AG), respectively.

## Sheet: Table S2g
TABLE S2g | Genomic QTLs associated with drought and submengence tolerances (DT and ST) identified in the introgression lines from population Teqing/OM1723 by selective introgression
Chromosome	Marker	Bin	DT (n = 13)					ST (n = 9)					ST-QTL (Wang et al., 2015)	DT-gene
			F(B)	F(H)	F(I)	χ² 2	P	F(B)	F(H)	F(I)	χ² 2	P
1	RM1	1.3	0.307692	0	0.307692	14.3609	0.000380654							SNAC3 (LOC_Os01g09550)
1	RM594	1.6	0.538462	0	0.538462	50.716	4.8544e-12	0.555556	0	0.555556	37.6325	3.36652e-09		OsCUL1-3 (LOC_Os01g27160)
2	RM279	2.2	0.461538	0	0.461538	35.9467	7.82048e-09	0.555556	0	0.555556	37.6325	3.36652e-09
2	RM6	2.9	0.615385	0	0.615385	68.1361	8.00581e-16	0.555556	0	0.555556	37.6325	3.36652e-09	J	OsNMCP1 (LOC_Os02g48010)
3	RM114	3.10	0.461538	0.153846	0.538462	36.1361	7.11405e-09	0.555556	0.222222	0.666667	39.547	1.29255e-09		OsMYB3R-2 (LOC_Os01g62410)
4	RM303	4.6	0.307692	0	0.307692	14.3609	0.000380654	0.333333	0	0.333333	11.9231	0.00128797	B/C/D/L/K/F/G/J/I	OsDREB1E (LOC_Os04g48350)
5	RM13	5.2	0.769231	0	0.769231	110.929	4.08362e-25	0.777778	0	0.777778	78.6581	4.15505e-18
5	RM87	5.6	0.384615	0.230769	0.5	25.6746	1.32988e-06	0.444444	0.222222	0.555556	24.2308	2.73732e-06	B/C/H/J/K
5	RM188	5.5.						0.333333	0	0.333333	11.9231	0.00128797
7	RM182	7.4	0.615385	0	0.615385	68.1361	8.00581e-16	0.666667	0	0.666667	56.2308	3.08045e-13
7	RM234	7.5	0.615385	0	0.615385	68.1361	8.00581e-16	0.666667	0	0.666667	56.2308	3.08045e-13	A/C/G/J	SAPK2 (LOC_Os07g42940)
9	RM242	9.6	0.615385	0	0.615385	68.1361	8.00581e-16							Os9BGlu31 (LOC_Os09g33680)
9	RM107	9.6						0.777778	0	0.777778	78.6581	4.15505e-18		OsDREB1A (LOC_Os09g35030)
11	RM287	11.4	0.461538	0	0.461538	35.9467	7.82048e-09	0.444444	0	0.444444	22.8632	5.42349e-06	A/E/J/K	Os6PGDH2 (LOC_Os11g29400)
Mean			0.512821	0.0320513	0.528846			0.555556	0.037037	0.574074
Overlap%								71.4286
1 P is the probability associated to chi-square tests on genotypic deviation from the Mendelian expectations at single marker QTL.
Because most drought selected BC2F2 plants of this population showed significantly mproved ST, and thus all DT QTLs showing over-introgression in the ST lines were considered to be ST QTLs.

## Sheet: Table S2h
TABLE S2h | Genomic QTLs associated with drought and submengence tolerances (DT and ST) identified in the introgression lines from population IR64/FR13A by selective introgression
Chromosome	Marker	Bin		DT (n = 32)				ST (n = 10)						Conditional Z tests		ST-QTL (Wang et al., 2015)	DT-gene
			F(B)	F(H)	F(I)	χ² 2	P	AG	F(B)	F(H)	F(I)	χ² 2	P	Z	P
1	RM323	1.1	0.83871	0.16129	0.919355	324.355	1.84591e-71		0.923077	0.0769231	0.961538	164.846	7.99986e-37	13.7336	0		OsGI (LOC_Os01g08700)
1	RM86	1.3							0.461538	0.0769231	0.5	35.3314	1.06381e-08
1	RM283	1.3	0.419355	0.0645161	0.451613	67.4218	1.14421e-15										SNAC3 (LOC_Os01g09550)
1	RM581	1.5	0.310345	0.275862	0.448276	39.4562	1.35256e-09	1	0.153846	0	0.153846		3.68883e-06	1.2031	0.114469		OsHBP1b (LOC_Os01g17260)
1	RM315	1.11						2	0.153846	0	0.153846		3.68883e-06
2	RM555	2.3						3	0.153846	0	0.153846		1.36074e-11
2	RM263	2.7	0.225806	0.225806	0.33871	18.4094	5.02821e-05										OsPIP2;2 (LOC_Os02g41860)
2	RM450	2.9	0.290323	0.129032	0.354839	27.799	4.59719e-07		0.384615	0.153846	0.461538	23.6391	3.67972e-06	3.75151	8.78869e-05		DHS (LOC_Os02g45780)
2	RM213	2.11	0.354839	0.193548	0.451613	48.5236	1.45281e-11										OsGR2 (LOC_Os02g56850)
3	RM7	3.5	0.225806	0	0.225806	17.1588	9.39684e-05	4	0.230769	0	0.230769		1.63948e-08	2.14651	0.0159162	F/G/H/J/H	OsMPK5 (LOC_Os03g17700)
3	RM282	3.6						5	0.153846	0	0.153846		3.68883e-06
3	RM85	3.11						3	0.153846	0	0.153846		1.36074e-11
4	RM335	4.2	0.290323	0.0967742	0.33871	27.4615	5.44218e-07		0.384615	0.0769231	0.423077	23.0237	5.00546e-06	3.47662	0.000253889	A/E/G/H/I/J
4	RM261	4.2						4	0.230769	0	0.230769		1.63948e-08			C/E/F/H/J
4	RM303	4.6							0.461538	0.153846	0.538462	36.1361	7.11405e-09			B/C/D/F/J/K/L/G/I
4	RM317	4.6	0.419355	0.129032	0.483871	68.1365	8.00428e-16										OsSCE3 (LOC_Os04g49130)
5	RM122	5.1	0.290323	0.0967742	0.33871	27.4615	5.44218e-07		0.307692	0.0769231	0.346154	13.3669	0.000625738	2.84451	0.00222401	C/G/K	bip130 (LOC_Os05g02260)
5	RM509	5.3	0.774194	0.129032	0.83871	270.777	7.95357e-60		0.846154	0.0769231	0.884615	136.633	1.07019e-30	9.35389	0		OsDREB2B (LOC_Os05g27930)
5	RM163	5.4						1	0.153846	0	0.153846		3.68883e-06			D/G/H/I/J	GID1 (LOC_Os05g33730)
6	RM3	6.4	0.322581	0	0.322581	38.1216	2.63616e-09		0.384615	0	0.384615	23.8284	3.34733e-06	3.19983	0.000687552
7	RM180	7.2	0.419355	0.0645161	0.451613	67.4218	1.14421e-15		0.384615	0.0769231	0.423077	23.0237	5.00546e-06	3.30628	0.00047271
7	RM336	7.4	0.580645	0.0322581	0.596774	142.201	6.61328e-32		0.538462	0	0.538462	50.716	4.8544e-12	4.26897	9.81884e-06	D/K	OSRIP18 (LOC_Os07g37090)
7	RM234	7.5	0.419355	0.0322581	0.435484	67.9578	8.75221e-16										SAPK2 (LOC_Os07g42940)
7	RM172	7.6							0.384615	0.153846	0.461538	23.6391	3.67972e-06				LOC_Os07g49400
8	RM408	8.1	0.354839	0.16129	0.435484	46.8362	3.37763e-11		0.384615	0.153846	0.461538	23.6391	3.67972e-06	3.62019	0.000147193		OsPUB15 (LOC_Os08g01900)
9	OSR28	9.6	0.290323	0	0.290323	30.0223	1.51253e-07		0.307692	0	0.307692	14.3609	0.000380654	2.63629	0.00419088		Os9BGlu31 (LOC_Os09g33680)
10	RM171	10.5	0.225806	0.0645161	0.258065	14.5385	0.000348324										OsSFR6 (LOC_Os10g35560)
11	RM202	11.3						3	0.153846	0	0.153846		1.36074e-11			D/F/I
12	RM4A	12.1	0.0322581	0.354839	0.209677	15.0744	0.000266438
12	RM512	12.3						5	0.153846	0	0.153846		3.68883e-06
12	RM511	12.4	0.322581	0.129032	0.387097	36.2159	6.83583e-09		0.230769	0.230769	0.346154	8.25444	0.00806383	2.76383	0.00285638		OsSWEET13 (LOC_Os12g29220)
12	RM309	12.4	0.258065	0.0645161	0.290323	20.5732	1.70434e-05
12	RM17	12.6						2	0.153846	0	0.153846		3.68883e-06			B/E/F/H/I/J/K
Mean			0.365009	0.114519	0.422268				0.329231	0.0523077	0.355385
Overlap%								36.3636
1 P is the probability associated to chi-square tests on genotypic deviation from the Mendelian expectations at single marker QTL or with the multi-independence tests for association groups (AG), respectively.

## Sheet: Table S2i
TABLE S2i | Genomic loci associated with drought and submengence tolerances (DT and ST) identified in the introgression lines from population Teqing/FR13A by selective introgression
Chromosome	Marker	Bin		DT (n = 31)				ST (n = 13)						Conditional Z tests		ST-QTL (Wang et al., 2015)	DT-gene
			F(B)	F(H)	F(I)	χ² 2	P	AG	F(B)	F(H)	F(I)	χ² 2	P	Z	P
1	RM306	1.7							0.4	0	0.4	19.8349	2.46537e-05
1	RM5	1.7	0.25	0.0625	0.28125	19.382	3.09193e-05										OCPI1 (LOC_Os01g42860)
1	RM246	1.8	0.40625	0.03125	0.421875	64.5652	4.77316e-15		0.4	0.1	0.45	19.2819	3.25063e-05	2.94759	0.00160132		OsNAC14 (LOC_Os01g48446)
1	RM212	1.10							0.4	0.2	0.5	20.5748	1.70294e-05
1	RM315	1.11	0.46875	0	0.46875	90.7477	9.84825e-21										OsCOI1 (LOC_Os01g63420)
1	RM431	1.12							0.4	0.1	0.45	19.2819	3.25063e-05			F
2	RM221	2.8						1	0.2	0	0.2		5.43326e-06
2	RM207	2.11						1	0.2	0	0.2		5.43326e-06			A/H/J
3	RM175	3.2	0.4375	0.25	0.5625	85.098	1.66024e-19		0.4	0.1	0.45	19.2819	3.25063e-05	2.9344	0.00167097		GUDK (LOC_Os03g08170)
3	RM7	3.5	0.625	0.03125	0.640625	171.346	3.10261e-38		0.5	0	0.5	32.7676	3.83339e-08	3.37094	0.00037456	F/G/H/I	OsMPK5 (LOC_Os03g17700)
3	RM282	3.6	0.25	0	0.25	21.9183	8.69925e-06		0.3	0	0.3	10.3228	0.00286687	2.24118	0.0125071		OsNAP (LOC_Os03g21060)
4	RM307	4.1	1	0	1	475.969	2.20659e-104		1	0	1	148.74	2.51452e-33	32.5117	0		RERJ1 (LOC_Os04g23550)
4	RM273	4.5							0.2	0.3	0.35	6.63424	0.0181286
4	RM349	4.7	0.25	0.03125	0.265625	20.3617	1.89448e-05										OsJAZ1 (LOC_Os04g55920)
4	RM559	4.7							0.5	0	0.5	32.7676	3.83339e-08
5	RM188	5.5	0.25	0	0.25	21.9183	8.69925e-06		0.3	0	0.3	10.3228	0.00286687	2.24118	0.0125071		OsPP2C49 (LOC_Os05g38290)
6	RM190	6.1	0.21875	0.09375	0.265625	13.1915	0.000683084										OsSIK1 (LOC_Os06g03970)
6	RM528	6.5	0.34375	0.09375	0.390625	42.7557	2.59827e-10		0.5	0.1	0.55	32.4606	4.4694e-08	3.64668	0.000132827		OsVP1 (LOC_Os06g43660)
7	RM336	7.1	0.258065	0	0.258065	22.7907	5.62394e-06										OSRIP18 (LOC_Os07g37090)
8	RM137	8.4						2	0.2	0	0.2		5.43326e-06
10	RM271	10.4						3	0.3	0	0.3	10.3228	2.41478e-08
11	RM332	11.2						3	0.3	0	0.3	10.3228	2.41478e-08			B/D/H/I
12	RM519	12.4						2	0.2	0	0.2		5.43326e-06
12	RM309	12.4	0.25	0	0.25	21.9183	8.69925e-06
Mean			0.385236	0.0456731	0.408072				0.372222	0.05	0.397222
Overlap%								29.1667
1 P is the probability associated to chi-square tests on genotypic deviation from the Mendelian expectations at single marker QTL or with the multi-independence tests for association groups (AG), respectively.
