# Supplementary material for: Simultaneous improvement and genetic dissection of drought and submergence tolerances in rice (Oryza sativa L.) by selective introgression
Source: Front Plant Sci. 2023 Apr 18;14:1134450. doi: 10.3389/fpls.2023.1134450 (PMC10172858; doi:10.3389/fpls.2023.1134450)
Supplement: Supplementary file 3 [file Table_3.xlsx]

## Sheet: Table S3
TABLE S3 | The major QTLs for drought and submergence tolerance.
Name	Chromosome	Bin	Peak marker		Population
			Name	P
qST1.3	1	1.3	RM1	5.30401e-05	IR64/BR24, IR64/Type3, IR64/FR13A, Teqing/Binam
qST2.11	2	2.11	RM207	5.43326e-06	IR64/STYH, IR64/Type3, IR64/Cis, Teqing/Binam, Teqing/FR13A
qST2.9	2	2.9	RM6	3.36652e-09	Teqing/Binam, IR64/FR13A,Teqing/OM
qST3.2	3	3.2	RM22	7.03356e-06	IR64/Type3, Teqing/BR24, Teqing/Binam, Teqing/FR13A
qST4.7	4	4.7	RM559	3.83339e-08	IR64/Type3, IR64/Cis, Teqing/Binam, Teqing/FR13A
qST5.3	5	5.3	RM509	1.07019e-30	IR64/STYH, IR64/FR13A,Teqing/Binam
qST6.5	6	6.5	RM528	1.32529e-20	IR64/Type3, Teqing/BR24, Teqing/FR13A
qST7.4	7	7.4	RM336	4.8544e-12	IR64/BR24, Teqing/Binam, IR64/FR13A,Teqing/OM
qST7.6	7	7.6	RM172	3.67972e-06	IR64/BR24, IR64/Type3, Teqing/Binam, IR64/FR13A
qST9.6	9	9.6	RM107	4.15505e-18	IR64/STYH, Teqing/Binam, Teqing/OM, IR64/FR13A
qST12.4	12	12.4	RM519	5.43326e-06	IR64/STYH, IR64/BR24, Teqing/Binam, IR64/FR13A,Teqing/FR13A
qDT1.3	1	1.3	RM1	6.59503e-76	IR64/BR24, IR64/Type3, Teqing/Binam, Teqing/OM, IR64/FR13A
qDT1.7	1	1.7	RM5	6.07519e-35	IR64/Type3, Teqing/Binam, Teqing/FR13A
qDT2.11	2	2.11	RM208	5.92499e-51	IR64/STYH, IR64/Type3, IR64/Cis, Teqing/BR24, Teqing/Binam, IR64/FR13A
qDT2.2	2	2.2	RM279	4.03087e-67	IR64/BR24, IR64/Type3, Teqing/OM
qDT2.9	2	2.9	RM6	1.52617e-25	IR64/STYH, IR64/FR13A, Teqing/Binam, Teqing/OM
qDT3.2	3	3.2	RM231	2.47147e-70	IR64/Type3, Teqing/BR24, Teqing/Binam, Teqing/FR13A
qDT3.8	3	3.8	RM203	4.65433e-22	IR64/BR24, IR64/Type3, Teqing/Binam
qDT4.7	4	4.7	RM349	3.52443e-66	IR64/Type3, IR64/Cis, Teqing/Binam, Teqing/FR13A
qDT5.3	5	5.3	RM509	4.40925e-93	IR64/STYH, IR64/Type3, Teqing/Binam, IR64/FR13A
qDT7.4	7	7.4	RM336	6.61328e-32	IR64/STYH, IR64/BR24, Teqing/Binam, IR64/FR13A, Teqing/OM
qDT7.5	7	7.5	RM234	7.33375e-06	IR64/Cis, Teqing/OM, IR64/FR13A
qDT7.6	7	7.6	RM172	4.50527e-65	IR64/BR24, IR64/Type3, Teqing/Binam
qDT9.6	9	9.6	RM242	8.00581e-16	IR64/STYH, Teqing/Binam, IR64/FR13A, Teqing/OM
qDT10.5	10	10.5	RM171	1.06863e-26	IR64/STYH, Teqing/BR24, IR64/FR13A
qDT11.6	11	11.6	RM206	4.91328e-29	IR64/BR24, IR64/Type3, Teqing/Binam
qDT12.4	12	12.4	RM309	1.30324e-22	IR64/BR24, Teqing/Binam, IR64/FR13A, Teqing/FR13A
