# Supplementary material for: Simultaneous improvement and genetic dissection of drought and submergence tolerances in rice (Oryza sativa L.) by selective introgression
Source: Front Plant Sci. 2023 Apr 18;14:1134450. doi: 10.3389/fpls.2023.1134450 (PMC10172858; doi:10.3389/fpls.2023.1134450)
Supplement: Supplementary file 4 [file Table_4.xlsx]

## Sheet: Table S4
TABLE S4 | The gene CDS haplotype (gcHap) diversity (EH) and the number of gcHaps of the candidate genes for the major DT and ST QTLs estimated in the 3,000 rice accessions and parents of the BC populations.
QTL	Candidate gene	gcHap diversity										Haps in the parents								Gene description	Reference
		Total		Geng		Xian		Aus		Bas
		EH	gcHapN	EH	gcHapN	EH	gcHapN	EH	gcHapN	EH	gcHapN	IR64	Teqing	STYH	BR24	Type3	Cisanggarung	Binam	OM1723
ST1.3/DT1.3	LOC_Os01g09620	0.668837	4	0.103195	4	0.0827785	4	0.209499	3	0.273365	4	Hap2	Hap1	Hap1	Hap1	Hap1	Hap1	Hap2	Hap1	CCCH-type zinc finger protein	Kong et al 2012
ST2.11/DT2.11	LOC_Os02g57530	0.642174	5	0.134995	4	0.174526	5	0.196136	3	0.136517	2	Hap3	Hap2	Hap1	Hap3	Hap1	Hap4	Hap2	Hap5	Ethylene receptor	Yau et al 2004
ST2.9/DT2.9	LOC_Os02g48010	0.0858003	2	0.00140641	2	0.022418	2	0.0305287	2	0.0314471	2	Hap3	Hap1	Hap5	Hap1	Hap2	Hap2	Hap1	Hap4	Nuclear matrix constituent protein 1-like	/
ST4.7/DT4.7	LOC_Os04g54474	0.500197	7	0.125038	5	0.100628	6	0.155874	5	0.118658	4	Hap2	Hap1	Hap2	Hap3	Hap1	Hap3	Hap1	Hap1	bZIP Transcription Factor, Regulation of diterpenoid phytoalexin production	Miyamoto et al 2014
ST5.3/DT5.3	LOC_Os05g28350	1.18385	11	0.190215	8	0.28068	11	0.339666	10	0.373286	5	Hap3	Hap1	Hap2	Hap2	Hap5	Hap1	Hap4	Hap1	AP2 domain containing protein	/
ST7.6/DT7.6	LOC_Os07g48630	0.421392	4	0.15279	3	0.0657123	4	0.0822021	3	0.120688	2	Hap4	Hap2	Hap5	Hap6	Hap1	Hap1	Hap7	Hap3	Response to ethylene stimulus	Mao et al 2006
ST9.6/DT9.6	LOC_Os09g35010	/	/	/	/	/	/	/	/	/	/	Hap1	Hap1	Hap2	Hap1	Hap1	Hap2	Hap3	Hap2	AP2/EREBP transcription factor gene	Figueiredo et al 2012
ST12.4/DT12.4	LOC_Os12g35610	0.620199	7	0.0405054	7	0.175523	7	0.313508	6	0.0906622	4	Hap3	Hap1	Hap1	Hap2	Hap1	Hap1	Hap2	Hap1	Ethylene-induced aerenchyma formation in roots under oxygen-deficient condition	Liu et al 2012
'/' indicates no gcHap information obtained, while the bold Haps indicated the donor alleles contributed to ST or DT at the detected QTL
